# Supplementary material for: Rapidly adaptable automated interpretation of point-of-care COVID-19 diagnostics
Source: Commun Med (Lond). 2023 Jun 23;3:91. doi: 10.1038/s43856-023-00312-x (PMC10290128; doi:10.1038/s43856-023-00312-x)
Supplement: Supplementary file 3 — Supplementary Data 1 [file 43856_2023_312_MOESM3_ESM.xlsx]

## Sheet: Flowflex_Ag
	CT+self		CT only		self only		scratch-with mixed sampling						CT+self	CT only	self only	scratch		CT+self	CT only	self only	scratch
shot	Zone Acc. CT self	Memb. Acc. CT self	Zone Acc. CT	Memb. Acc. CT	Zone Acc. Self	Memb. Acc. Self	Zone Acc. MS	Memb. Acc. MS				shot	Zone Acc.	Zone Acc.	Zone Acc.	Zone Acc.		Memb. Acc	Memb. Acc	Memb. Acc	Memb. Acc
0	0.9305	0.861	0.861	0.722	0.9305	0.861						0	0.9305	0.861	0.9305			0.861	0.722	0.861
1	0.950673	0.9058	0.903587	0.861	0.9462	0.8924	0.8386	0.6771				1	0.950673	0.903587	0.9462	0.8386		0.9058	0.861	0.8924	0.6771
2	0.964126	0.9327	0.903587	0.861	0.9462	0.8924	0.861	0.722				2	0.964126	0.903587	0.9462	0.861		0.9327	0.861	0.8924	0.722
3	0.977578	0.9596	0.930493	0.861	0.9507	0.9058	0.8767	0.7534				3	0.977578	0.930493	0.9507	0.8767		0.9596	0.861	0.9058	0.7534
4	0.984305	0.9731	0.946188	0.8924	0.9641	0.9327	0.9081	0.8161				4	0.984305	0.946188	0.9641	0.9081		0.9731	0.8924	0.9327	0.8161
5	0.988789	0.9776	0.952915	0.9058	0.9529	0.9058	0.9036	0.8117				5	0.988789	0.952915	0.9529	0.9036		0.9776	0.9058	0.9058	0.8117
6	0.9798	0.9641	0.977578	0.9596	0.9641	0.9327	0.9305	0.861				6	0.9798	0.977578	0.9641	0.9305		0.9641	0.9596	0.9327	0.861
7	0.991031	0.9821	0.982063	0.9686	0.9798	0.9641	0.9462	0.8924				7	0.991031	0.982063	0.9798	0.9462		0.9821	0.9686	0.9641	0.8924
8	0.997758	0.9955	0.982063	0.9641	0.9798	0.9641	0.9529	0.9058				8	0.997758	0.982063	0.9798	0.9529		0.9955	0.9641	0.9641	0.9058
9	0.997758	0.9955	0.982063	0.9641	0.9821	0.9641	0.9641	0.9327				9	0.997758	0.982063	0.9821	0.9641		0.9955	0.9641	0.9641	0.9327
10	0.997758	0.9955	0.988789	0.9776	0.991	0.9821	0.9776	0.9596				10	0.997758	0.988789	0.991	0.9776		0.9955	0.9776	0.9821	0.9596
15	0.997758	0.9955	0.991031	0.9821	0.9978	0.9955	0.9821	0.9686				15	0.997758	0.991031	0.9978	0.9821		0.9955	0.9821	0.9955	0.9686
20	0.997758	0.9955	0.997758	0.9955	0.9978	0.9955	0.9888	0.9776				20	0.997758	0.997758	0.9978	0.9888		0.9955	0.9955	0.9955	0.9776
30	0.997758	0.9955	0.997758	0.9955	0.9978	0.9955	0.9978	0.9955				30	0.997758	0.997758	0.9978	0.9978		0.9955	0.9955	0.9955	0.9955
40	0.997758	0.9955	0.997758	0.9955	0.9978	0.9955	0.9978	0.9955				40	0.997758	0.997758	0.9978	0.9978		0.9955	0.9955	0.9955	0.9955
full	0.997758	0.9955	0.997758	0.9955	0.9978	0.9955	0.997758	0.9955				50	0.997758	0.997758	0.9978	0.997758		0.9955	0.9955	0.9955	0.9955
10-shot	w/ self-supervision		w/o self-supervision
	Zone Acc.	Memb. Acc	Zone Acc.	Memb. Acc
w/o CT	0.991	0.9821	0.9776	0.9596
w/ CT	0.997758	0.9955	0.988789	0.9776

## Sheet: DeepBlue_Ag
	CT+self		CT only		self only		scratch-with mixed sampling						CT+self	CT only	self only	scratch		CT+self	CT only	self only	scratch
shot	Zone Acc. CT self	Memb. Acc. CT self	Zone Acc. CT	Memb. Acc. CT	Zone Acc. Self	Memb. Acc. Self	Zone Acc. MS	Memb. Acc. MS				shot	Zone Acc.	Zone Acc.	Zone Acc.	Zone Acc.		Memb. Acc	Memb. Acc	Memb. Acc	Memb. Acc
0	0.9321	0.8641	0.9049	0.8098	0.9321	0.8641						0	0.9321	0.9049	0.9321			0.8641	0.8098	0.8641
1	0.972826	0.9457	0.9321	0.8641	0.9538	0.9076	0.8913	0.788				1	0.972826	0.9321	0.9538	0.8913		0.9457	0.8641	0.9076	0.788
2	0.980978	0.962	0.961957	0.9239	0.9565	0.913	0.913	0.8261				2	0.980978	0.961957	0.9565	0.913		0.962	0.9239	0.913	0.8261
3	0.983696	0.9674	0.972826	0.9457	0.9538	0.9076	0.9212	0.8424				3	0.983696	0.972826	0.9538	0.9212		0.9674	0.9457	0.9076	0.8424
4	0.983696	0.9674	0.978261	0.9565	0.962	0.9239	0.9321	0.8641				4	0.983696	0.978261	0.962	0.9321		0.9674	0.9565	0.9239	0.8641
5	0.983696	0.9674	0.978261	0.9565	0.9674	0.9348	0.9321	0.8641				5	0.983696	0.978261	0.9674	0.9321		0.9674	0.9565	0.9348	0.8641
6	0.98913	0.9783	0.978261	0.9565	0.9674	0.9348	0.9538	0.9076				6	0.98913	0.978261	0.9674	0.9538		0.9783	0.9565	0.9348	0.9076
7	0.994565	0.9891	0.983696	0.9674	0.9728	0.9457	0.9538	0.9076				7	0.994565	0.983696	0.9728	0.9538		0.9891	0.9674	0.9457	0.9076
8	0.994565	0.9891	0.983696	0.9674	0.9783	0.9565	0.9538	0.9076				8	0.994565	0.983696	0.9783	0.9538		0.9891	0.9674	0.9565	0.9076
9	0.994565	0.9891	0.983696	0.9674	0.9837	0.9674	0.9592	0.9185				9	0.994565	0.983696	0.9837	0.9592		0.9891	0.9674	0.9674	0.9185
10	0.994565	0.9891	0.986413	0.9728	0.9837	0.9674	0.9565	0.913				10	0.994565	0.986413	0.9837	0.9565		0.9891	0.9728	0.9674	0.913
15	0.994565	0.9891	0.986413	0.9728	0.9891	0.9783	0.962	0.9239				15	0.994565	0.986413	0.9891	0.962		0.9891	0.9728	0.9783	0.9239
20	0.994565	0.9891	0.98913	0.9783	0.9891	0.9783	0.9674	0.9348				20	0.994565	0.98913	0.9891	0.9674		0.9891	0.9783	0.9783	0.9348
30	0.994565	0.9891	0.994565	0.9891	0.9918	0.9837	0.9755	0.9511				30	0.994565	0.994565	0.9918	0.9755		0.9891	0.9891	0.9837	0.9511
40	0.994565	0.9891	0.994565	0.9891	0.994565	0.9891	0.981	0.962				40	0.994565	0.994565	0.994565	0.981		0.9891	0.9891	0.9891	0.962
50	0.994565	0.9891	0.994565	0.9891	0.994565	0.9891	0.9837	0.9674				50	0.994565	0.994565	0.994565	0.9837		0.9891	0.9891	0.9891	0.9674
60	0.994565	0.9891	0.994565	0.9891	0.994565	0.9891	0.9864	0.9728				60	0.994565	0.994565	0.994565	0.9864		0.9891	0.9891	0.9891	0.9728
70	0.994565	0.9891	0.994565	0.9891	0.994565	0.9891	0.994565	0.9891				70	0.994565	0.994565	0.994565	0.994565		0.9891	0.9891	0.9891	0.9891
full	0.994565	0.9891	0.994565	0.9891	0.994565	0.9891	0.994565	0.9891				80	0.994565	0.994565	0.994565	0.994565		0.9891	0.9891	0.9891	0.9891
10-shot	w/ self-supervision		w/o self-supervision
	Zone Acc.	Memb. Acc	Zone Acc.	Memb. Acc
w/o CT	0.9837	0.9674	0.9565	0.913
w/ CT	0.994565	0.9891	0.986413	0.9728

## Sheet: Jinwofu_Ag
	CT+self		CT only		self only		scratch-with mixed sampling						CT+self	CT only	self only	scratch		CT+self	CT only	self only	scratch
shot	Zone Acc. CT self	Memb. Acc. CT self	Zone Acc. CT	Memb. Acc. CT	Zone Acc. Self	Memb. Acc. Self	Zone Acc. MS	Memb. Acc. MS				shot	Zone Acc.	Zone Acc.	Zone Acc.	Zone Acc.		Memb. Acc	Memb. Acc	Memb. Acc	Memb. Acc
0	0.9471	0.8942	0.8942	0.7885	0.9471	0.8942						0	0.9471	0.8942	0.9471			0.8942	0.7885	0.8942
1	0.976	0.9519	0.9519	0.9038	0.9519	0.9038	0.875	0.75				1	0.976	0.9519	0.9519	0.875		0.9519	0.9038	0.9038	0.75
2	0.9808	0.9615	0.9663	0.9327	0.9519	0.9038	0.8942	0.7885				2	0.9808	0.9663	0.9519	0.8942		0.9615	0.9327	0.9038	0.7885
3	0.9904	0.9808	0.971154	0.9423	0.9615	0.9231	0.899	0.7983				3	0.9904	0.971154	0.9615	0.899		0.9808	0.9423	0.9231	0.7983
4	0.985577	0.9712	0.966346	0.9327	0.9663	0.9327	0.9134	0.8259				4	0.985577	0.966346	0.9663	0.9134		0.9712	0.9327	0.9327	0.8259
5	1	1	0.971154	0.9423	0.976	0.9519	0.9327	0.8654				5	1	0.971154	0.976	0.9327		1	0.9423	0.9519	0.8654
6	1	1	0.971154	0.9423	0.9856	0.9712	0.9471	0.8942				6	1	0.971154	0.9856	0.9471		1	0.9423	0.9712	0.8942
7	1	1	0.975962	0.9519	0.9856	0.9712	0.9567	0.9135				7	1	0.975962	0.9856	0.9567		1	0.9519	0.9712	0.9135
8	1	1	0.975962	0.9519	0.9952	0.9904	0.9712	0.9423				8	1	0.975962	0.9952	0.9712		1	0.9519	0.9904	0.9423
9	1	1	0.985577	0.9712	0.9952	0.9904	0.976	0.9519				9	1	0.985577	0.9952	0.976		1	0.9712	0.9904	0.9519
10	1	1	0.980769	0.9615	0.9904	0.9808	0.9856	0.9712				10	1	0.980769	0.9904	0.9856		1	0.9615	0.9808	0.9712
15	1	1	0.985577	0.9712	0.9952	0.9904	0.9904	0.9808				15	1	0.985577	0.9952	0.9904		1	0.9712	0.9904	0.9808
20	1	1	0.9952	0.9904	1	1	0.976	0.9519				20	1	0.9952	1	0.976		1	0.9904	1	0.9519
30	1	1	1	1	1	1	1	1				30	1	1	1	1		1	1	1	1
40	1	1	1	1	1	1	1	1				40	1	1	1	1		1	1	1	1
full	1	1	1	1	1	1	1	1				50	1	1	1	1		1	1	1	1
10-shot	w/ self-supervision		w/o self-supervision
	Zone Acc.	Memb. Acc	Zone Acc.	Memb. Acc
w/o CT	0.9904	0.9808	0.9856	0.9712
w/ CT	1	1	0.980769	0.9615

## Sheet: Acon_Ab
	CT+self		CT only		self only		scratch-with mixed sampling						CT+self	CT only	self only	scratch		CT+self	CT only	self only	scratch
shot	Zone Acc. CT self	Memb. Acc. CT self	Zone Acc. CT	Memb. Acc. CT	Zone Acc. Self	Memb. Acc. Self	Zone Acc. MS	Memb. Acc. MS				shot	Zone Acc.	Zone Acc.	Zone Acc.	Zone Acc.		Memb. Acc	Memb. Acc	Memb. Acc	Memb. Acc
0	0.9102	0.7358	0.8636	0.6114	0.9102	0.7358						0	0.9102	0.8636	0.9102		0	0.7358	0.6114	0.7358
1	0.9378	0.8187	0.9154	0.7513	0.9188	0.7617	0.8584	0.6114				1	0.9378	0.9154	0.9188	0.8584	1	0.8187	0.7513	0.7617	0.6114
2	0.9465	0.8446	0.9154	0.7513	0.9206	0.7668	0.8636	0.6114				2	0.9465	0.9154	0.9206	0.8636	2	0.8446	0.7513	0.7668	0.6114
3	0.9447	0.8342	0.9223	0.772	0.9292	0.7927	0.8636	0.6114				3	0.9447	0.9223	0.9292	0.8636	3	0.8342	0.772	0.7927	0.6114
4	0.9482	0.8601	0.9465	0.8394	0.9361	0.8083	0.8705	0.6425				4	0.9482	0.9465	0.9361	0.8705	4	0.8601	0.8394	0.8083	0.6425
5	0.9603	0.8808	0.9568	0.8705	0.9465	0.8394	0.8774	0.6528				5	0.9603	0.9568	0.9465	0.8774	5	0.8808	0.8705	0.8394	0.6528
6	0.9758	0.9275	0.9585	0.8808	0.943	0.829	0.8981	0.7047				6	0.9758	0.9585	0.943	0.8981	6	0.9275	0.8808	0.829	0.7047
7	0.9758	0.9275	0.9603	0.8808	0.9534	0.8601	0.9171	0.7617				7	0.9758	0.9603	0.9534	0.9171	7	0.9275	0.8808	0.8601	0.7617
8	0.9775	0.9326	0.9655	0.8964	0.9603	0.8808	0.924	0.7772				8	0.9775	0.9655	0.9603	0.924	8	0.9326	0.8964	0.8808	0.7772
9	0.9879	0.9637	0.9637	0.8912	0.9672	0.9016	0.924	0.7772				9	0.9879	0.9637	0.9672	0.924	9	0.9637	0.8912	0.9016	0.7772
10	0.9879	0.9637	0.9672	0.9016	0.9724	0.9171	0.9378	0.8135				10	0.9879	0.9672	0.9724	0.9378	10	0.9637	0.9016	0.9171	0.8135
15	0.9879	0.9637	0.9706	0.9119	0.9724	0.9171	0.943	0.829				15	0.9879	0.9706	0.9724	0.943	15	0.9637	0.9119	0.9171	0.829
20	0.9879	0.9637	0.9706	0.9119	0.981	0.943	0.9499	0.8497				20	0.9879	0.9706	0.981	0.9499	20	0.9637	0.9119	0.943	0.8497
30	0.9879	0.9637	0.9706	0.9119	0.981	0.943	0.9585	0.8756				30	0.9879	0.9706	0.981	0.9585	30	0.9637	0.9119	0.943	0.8756
40	0.9879	0.9637	0.9827	0.9482	0.9879	0.9637	0.9637	0.8912				40	0.9879	0.9827	0.9879	0.9637	40	0.9637	0.9482	0.9637	0.8912
50	0.9879	0.9637	0.9827	0.9482	0.9879	0.9637	0.9672	0.9016				50	0.9879	0.9827	0.9879	0.9672	50	0.9637	0.9482	0.9637	0.9016
60	0.9879	0.9637	0.9827	0.9482	0.9879	0.9637	0.9741	0.9223				60	0.9879	0.9827	0.9879	0.9655	60	0.9637	0.9482	0.9637	0.9016
70	0.9879	0.9637	0.9879	0.9637	0.9879	0.9637	0.9827	0.9482				70	0.9879	0.9879	0.9879	0.9672	70	0.9637	0.9637	0.9637	0.9016
80	0.9879	0.9637	0.9879	0.9637	0.9879	0.9637	0.9758	0.9275				80	0.9879	0.9879	0.9879	0.981	80	0.9637	0.9637	0.9637	0.943
90	0.9879	0.9637	0.9879	0.9637	0.9879	0.9637	0.9827	0.9482				90	0.9879	0.9879	0.9879	0.9827	90	0.9637	0.9637	0.9637	0.9482
100	0.9879	0.9637	0.9879	0.9637	0.9879	0.9637	0.9879	0.9637				100	0.9879	0.9879	0.9879	0.9827	100	0.9637	0.9637	0.9637	0.9482
110	0.9879	0.9637	0.9879	0.9637	0.9879	0.9637	0.9879	0.9637				110	0.9879	0.9879	0.9879	0.9879	110	0.9637	0.9637	0.9637	0.9637
full	0.9879	0.9637	0.9879	0.9637	0.9879	0.9637	0.9879	0.9637				120	0.9879	0.9879	0.9879	0.9879	120	0.9637	0.9637	0.9637	0.9637
10-shot	w/ self-supervision		w/o self-supervision
	Zone Acc.	Memb. Acc	Zone Acc.	Memb. Acc
w/o CT	0.9724	0.9171	0.9378	0.8135
w/ CT	0.9879	0.9637	0.9672	0.9016

## Sheet: RapidConnect_Ag
shot	Zone Acc.	Memb. Acc
0	1	1
10	1	1
