# Supplementary material for: Rapidly adaptable automated interpretation of point-of-care COVID-19 diagnostics
Source: Commun Med (Lond). 2023 Jun 23;3:91. doi: 10.1038/s43856-023-00312-x (PMC10290128; doi:10.1038/s43856-023-00312-x)
Supplement: Supplementary file 4 — Supplementary Data 2 [file 43856_2023_312_MOESM4_ESM.xlsx]

## Sheet: Sheet1
	Conventional Convolutional Neural Network		AutoAdapt POC
Fold	Sensitivity	Specificity	Sensitivity	Specificity					Conventional Convolution Neural Network	AutoAdapt POC
1	100	98.1	98.9	99.3				Sensitivity	95.9	98.2
2	96.2	99	96.9	99.3				Specificity	99	99.1
3	100	99	98.5	99.2
4	100	99.6	97.7	99.1
5	100	99.3	97.7	99.1
6	83.3	100	98.5	99.1
7	96.9	98.5	98.5	98.9
8	96.8	99	97.3	98.9
9	96.2	98.1	98.8	98.9
10	90	99.8	99.2	98.9
Average	95.94	99.04	98.2	99.07
Standard Deviation	5.12625	0.628013	0.715542	0.155242
Data from converntional convolution neural network is from Figure 3B here: https://www.nature.com/articles/s41591-021-01384-9/figures/3
